# Supplementary material for: Functional Neuromyofascial Activity: Interprofessional Assessment to Inform Person-Centered Participative Care—An Osteopathic Perspective
Source: Healthcare (Basel). 2023 Nov 2;11(21):2886. doi: 10.3390/healthcare11212886 (PMC10667998; doi:10.3390/healthcare11212886)
Supplement: Supplementary file 1 [file healthcare-11-02886-s001.zip]

Archive with 1 entries (1 files):
- healthcare-2626300-supplementary.mp4
